# Supplementary material for: Peposertib, a DNA-PK Inhibitor, Enhances the Anti-Tumor Efficacy of Topoisomerase II Inhibitors in Triple-Negative Breast Cancer Models
Source: Int J Mol Sci. 2024 May 8;25(10):5120. doi: 10.3390/ijms25105120 (PMC11121553; doi:10.3390/ijms25105120)
Supplement: Supplementary file 1 [file ijms-25-05120-s001.zip]

Archive with 1 entries (1 files):
- ijms-2957209-supplementary.pdf
